# Supplementary material for: Immune-Based Biomarkers as Predictors of Mortality in ECMO Therapy for Severe COVID-19 ARDS: Insights from a Retrospective Study
Source: Int J Mol Sci. 2025 Dec 30;27(1):390. doi: 10.3390/ijms27010390 (PMC12786001; doi:10.3390/ijms27010390)
Supplement: Supplementary file 1 [file ijms-27-00390-s001.zip]

Archive with 1 entries (1 files):
- ijms-4012093-supplementary.pdf
